# Supplementary material for: Effects of Nitrogen Accumulation, Transportation, and Grain Nutritional Quality and Advances in Fungal Endophyte Research in Quinoa (Chenopodium quinoa Willd.) Plants
Source: J Fungi (Basel). 2024 Jul 21;10(7):504. doi: 10.3390/jof10070504 (PMC11277952; doi:10.3390/jof10070504)
Supplement: Supplementary file 1 [file jof-10-00504-s001.zip]

Archive with 1 entries (1 files):
- jof-3093490-supplementary.pdf
